# Supplementary material for: Redefining tissue specificity of genetic regulation of gene expression in the presence of allelic heterogeneity
Source: Am J Hum Genet. 2022 Jan 31;109(2):223–39. doi: 10.1016/j.ajhg.2022.01.002 (PMC8874223; doi:10.1016/j.ajhg.2022.01.002)
Supplement: Table S1. GO enrichment analysis of highly and poorly colocalizing genes according to CAFEH [file mmc2.xlsx]

## Sheet: Table S1 - GO analysis
Table S1- GO enrichment analysis of highly and poorly colocalizing genes according to CAFEH
Gene ontology category	test_inset	test_notinset	background_inset	background_notinset	oddsratio	pvalue	bonferroni-adjusted	category
GO_MITOCHONDRIAL_PART	431	5344	362	6991	1.55755	9.80815e-10	1.96084e-05	Highly colocalizing genes
GO_MITOCHONDRIAL_MATRIX	220	5555	160	7193	1.78045	2.31883e-08	0.000463581	Highly colocalizing genes
GO_NCRNA_METABOLIC_PROCESS	203	5572	151	7202	1.73765	2.15524e-07	0.00430876	Highly colocalizing genes
GO_MITOCHONDRION	615	5160	596	6757	1.35124	3.6622e-07	0.00732146	Highly colocalizing genes
GO_RIBONUCLEOPROTEIN_COMPLEX_BIOGENESIS	195	5580	145	7208	1.73719	3.67308e-07	0.00734323	Highly colocalizing genes
GO_CYTOSOLIC_SMALL_RIBOSOMAL_SUBUNIT	29	5746	5	7348	7.41706	7.74511e-07	0.015484	Highly colocalizing genes
GO_RIBOSOME_BIOGENESIS	134	5641	89	7264	1.93881	8.03196e-07	0.0160575	Highly colocalizing genes
GO_ANIMAL_ORGAN_MORPHOGENESIS	261	2652	402	9813	2.40239	9.78868e-25	1.95695e-20	Poorly colocalizing genes
GO_REGULATION_OF_CELL_POPULATION_PROLIFERATION	380	2533	712	9503	2.0023	1.35542e-23	2.70976e-19	Poorly colocalizing genes
GO_TUBE_DEVELOPMENT	270	2643	437	9778	2.28578	2.95139e-23	5.90043e-19	Poorly colocalizing genes
GO_CELL_CELL_SIGNALING	366	2547	683	9532	2.00547	6.05856e-23	1.21123e-18	Poorly colocalizing genes
GO_REGULATION_OF_CELL_DIFFERENTIATION	405	2508	813	9402	1.86749	6.3237e-21	1.26423e-16	Poorly colocalizing genes
GO_CIRCULATORY_SYSTEM_DEVELOPMENT	275	2638	476	9739	2.13287	1.37443e-20	2.74776e-16	Poorly colocalizing genes
GO_NEUROGENESIS	373	2540	733	9482	1.89964	1.98042e-20	3.95926e-16	Poorly colocalizing genes
GO_TUBE_MORPHOGENESIS	223	2690	354	9861	2.30925	4.75007e-20	9.49635e-16	Poorly colocalizing genes
GO_POSITIVE_REGULATION_OF_GENE_EXPRESSION	410	2503	841	9374	1.82579	6.73692e-20	1.34685e-15	Poorly colocalizing genes
GO_CARDIOVASCULAR_SYSTEM_DEVELOPMENT	199	2714	309	9906	2.35062	9.67596e-19	1.93442e-14	Poorly colocalizing genes
GO_EPITHELIUM_DEVELOPMENT	267	2646	478	9737	2.05551	1.50161e-18	3.00202e-14	Poorly colocalizing genes
GO_POSITIVE_REGULATION_OF_MULTICELLULAR_ORGANISMAL_PROCESS	387	2526	797	9418	1.81041	1.50817e-18	3.01513e-14	Poorly colocalizing genes
GO_BLOOD_VESSEL_MORPHOGENESIS	171	2742	250	9965	2.4858	4.72656e-18	9.44933e-14	Poorly colocalizing genes
GO_ANATOMICAL_STRUCTURE_FORMATION_INVOLVED_IN_MORPHOGENESIS	263	2650	474	9741	2.03955	5.30863e-18	1.0613e-13	Poorly colocalizing genes
GO_POSITIVE_REGULATION_OF_DEVELOPMENTAL_PROCESS	316	2597	613	9602	1.90597	6.11246e-18	1.222e-13	Poorly colocalizing genes
GO_SEQUENCE_SPECIFIC_DNA_BINDING	228	2685	387	9828	2.15648	6.50739e-18	1.30096e-13	Poorly colocalizing genes
GO_LOCOMOTION	401	2512	849	9366	1.76105	1.16154e-17	2.32216e-13	Poorly colocalizing genes
GO_NEGATIVE_REGULATION_OF_RNA_BIOSYNTHETIC_PROCESS	269	2644	494	9721	2.00205	1.32785e-17	2.65463e-13	Poorly colocalizing genes
GO_POSITIVE_REGULATION_OF_TRANSCRIPTION_BY_RNA_POLYMERASE_II	254	2659	456	9759	2.04435	1.44963e-17	2.8981e-13	Poorly colocalizing genes
GO_POSITIVE_REGULATION_OF_RNA_BIOSYNTHETIC_PROCESS	338	2575	679	9536	1.84347	2.01163e-17	4.02165e-13	Poorly colocalizing genes
GO_SEQUENCE_SPECIFIC_DOUBLE_STRANDED_DNA_BINDING	187	2726	295	9920	2.30678	3.69167e-17	7.3804e-13	Poorly colocalizing genes
GO_REGULATORY_REGION_NUCLEIC_ACID_BINDING	202	2711	332	9883	2.21806	4.71827e-17	9.43277e-13	Poorly colocalizing genes
GO_UROGENITAL_SYSTEM_DEVELOPMENT	109	2804	125	10090	3.13783	7.61355e-17	1.5221e-12	Poorly colocalizing genes
GO_RESPONSE_TO_ENDOGENOUS_STIMULUS	362	2551	755	9460	1.77804	1.04635e-16	2.09185e-12	Poorly colocalizing genes
GO_NEGATIVE_REGULATION_OF_MULTICELLULAR_ORGANISMAL_PROCESS	279	2634	531	9684	1.93174	1.06228e-16	2.12372e-12	Poorly colocalizing genes
GO_NEGATIVE_REGULATION_OF_DEVELOPMENTAL_PROCESS	224	2689	394	9821	2.07643	2.57327e-16	5.14449e-12	Poorly colocalizing genes
GO_POSITIVE_REGULATION_OF_BIOSYNTHETIC_PROCESS	403	2510	879	9336	1.70531	4.0494e-16	8.09557e-12	Poorly colocalizing genes
GO_NEURON_DIFFERENTIATION	306	2607	611	9604	1.84498	4.41628e-16	8.82902e-12	Poorly colocalizing genes
GO_POSITIVE_REGULATION_OF_CELL_DIFFERENTIATION	238	2675	433	9782	2.00999	5.23101e-16	1.04578e-11	Poorly colocalizing genes
GO_NEGATIVE_REGULATION_OF_TRANSCRIPTION_BY_RNA_POLYMERASE_II	192	2721	322	9893	2.16793	1.29875e-15	2.59646e-11	Poorly colocalizing genes
GO_MUSCLE_STRUCTURE_DEVELOPMENT	160	2753	247	9968	2.34544	1.95328e-15	3.905e-11	Poorly colocalizing genes
GO_CENTRAL_NERVOUS_SYSTEM_DEVELOPMENT	226	2687	409	9806	2.01655	1.96952e-15	3.93746e-11	Poorly colocalizing genes
GO_RESPONSE_TO_LIPID	226	2687	410	9805	2.01143	2.40387e-15	4.80582e-11	Poorly colocalizing genes
GO_NEGATIVE_REGULATION_OF_BIOSYNTHETIC_PROCESS	316	2597	656	9559	1.77306	7.7256e-15	1.5445e-10	Poorly colocalizing genes
GO_CELLULAR_COMPONENT_MORPHOGENESIS	272	2641	538	9677	1.8525	9.68789e-15	1.9368e-10	Poorly colocalizing genes
GO_CELLULAR_RESPONSE_TO_ENDOGENOUS_STIMULUS	305	2608	630	9585	1.77928	1.48141e-14	2.96164e-10	Poorly colocalizing genes
GO_RESPONSE_TO_OXYGEN_CONTAINING_COMPOUND	354	2559	767	9448	1.70403	1.68047e-14	3.35959e-10	Poorly colocalizing genes
GO_CELL_MOTILITY	347	2566	749	9466	1.70906	2.13323e-14	4.26476e-10	Poorly colocalizing genes
GO_TISSUE_MORPHOGENESIS	166	2747	271	9944	2.21739	2.16315e-14	4.32457e-10	Poorly colocalizing genes
GO_CARDIAC_CHAMBER_MORPHOGENESIS	51	2862	33	10182	5.49819	2.72179e-14	5.44139e-10	Poorly colocalizing genes
GO_RENAL_SYSTEM_DEVELOPMENT	96	2817	116	10099	2.96691	4.83675e-14	9.66963e-10	Poorly colocalizing genes
GO_DOUBLE_STRANDED_DNA_BINDING	196	2717	352	9863	2.02131	9.43045e-14	1.88534e-09	Poorly colocalizing genes
GO_CIRCULATORY_SYSTEM_PROCESS	147	2766	238	9977	2.22786	4.36702e-13	8.73054e-09	Poorly colocalizing genes
GO_NEGATIVE_REGULATION_OF_CELL_DIFFERENTIATION	167	2746	287	9928	2.10376	4.65877e-13	9.31382e-09	Poorly colocalizing genes
GO_REGULATION_OF_TRANSPORT	395	2518	911	9304	1.60211	5.58865e-13	1.11728e-08	Poorly colocalizing genes
GO_CELL_PART_MORPHOGENESIS	173	2740	303	9912	2.06545	5.87175e-13	1.17388e-08	Poorly colocalizing genes
GO_POSITIVE_REGULATION_OF_CELL_POPULATION_PROLIFERATION	209	2704	395	9820	1.92156	5.97796e-13	1.19511e-08	Poorly colocalizing genes
GO_PROXIMAL_PROMOTER_SEQUENCE_SPECIFIC_DNA_BINDING	116	2797	169	10046	2.46531	1.03569e-12	2.07054e-08	Poorly colocalizing genes
GO_HEART_MORPHOGENESIS	81	2832	94	10121	3.07955	1.10755e-12	2.21422e-08	Poorly colocalizing genes
GO_TAXIS	160	2753	274	9941	2.1086	1.1852e-12	2.36946e-08	Poorly colocalizing genes
GO_EMBRYO_DEVELOPMENT	224	2689	443	9772	1.83754	2.65473e-12	5.30733e-08	Poorly colocalizing genes
GO_NEURON_DEVELOPMENT	253	2660	522	9693	1.76615	3.00367e-12	6.00495e-08	Poorly colocalizing genes
GO_HEAD_DEVELOPMENT	179	2734	327	9888	1.97977	3.51686e-12	7.03091e-08	Poorly colocalizing genes
GO_GROWTH	221	2692	438	9777	1.83252	4.39579e-12	8.78807e-08	Poorly colocalizing genes
GO_AXON_DEVELOPMENT	136	2777	223	9992	2.19437	6.50252e-12	1.29998e-07	Poorly colocalizing genes
GO_CELLULAR_RESPONSE_TO_OXYGEN_CONTAINING_COMPOUND	254	2659	530	9685	1.74558	6.72319e-12	1.3441e-07	Poorly colocalizing genes
GO_SKELETAL_SYSTEM_DEVELOPMENT	130	2783	209	10006	2.23637	7.11968e-12	1.42337e-07	Poorly colocalizing genes
GO_BIOLOGICAL_ADHESION	315	2598	704	9511	1.63804	1.0639e-11	2.12694e-07	Poorly colocalizing genes
GO_AMEBOIDAL_TYPE_CELL_MIGRATION	117	2796	180	10035	2.33289	1.0731e-11	2.14534e-07	Poorly colocalizing genes
GO_MUSCLE_TISSUE_DEVELOPMENT	101	2812	144	10071	2.51198	1.25008e-11	2.49915e-07	Poorly colocalizing genes
GO_RESPONSE_TO_HORMONE	222	2691	450	9765	1.79019	2.0229e-11	4.04418e-07	Poorly colocalizing genes
GO_REGULATION_OF_CELL_DEVELOPMENT	213	2700	427	9788	1.80835	2.46044e-11	4.91891e-07	Poorly colocalizing genes
GO_CELL_SURFACE_RECEPTOR_SIGNALING_PATHWAY_INVOLVED_IN_CELL_CELL_SIGNALING	149	2764	261	9954	2.05592	2.51365e-11	5.02529e-07	Poorly colocalizing genes
GO_DEVELOPMENTAL_GROWTH	154	2759	274	9941	2.02511	2.77426e-11	5.54629e-07	Poorly colocalizing genes
GO_NEGATIVE_REGULATION_OF_CELL_DEATH	219	2694	444	9771	1.78897	2.82808e-11	5.6539e-07	Poorly colocalizing genes
GO_CARDIAC_CHAMBER_DEVELOPMENT	57	2856	56	10159	3.62059	3.61078e-11	7.21866e-07	Poorly colocalizing genes
GO_RESPONSE_TO_ORGANIC_CYCLIC_COMPOUND	209	2704	419	9796	1.80707	3.84201e-11	7.68096e-07	Poorly colocalizing genes
GO_EMBRYONIC_MORPHOGENESIS	138	2775	236	9979	2.10277	4.07482e-11	8.14637e-07	Poorly colocalizing genes
GO_REGULATION_OF_CELLULAR_COMPONENT_MOVEMENT	230	2683	477	9738	1.75008	4.61984e-11	9.23598e-07	Poorly colocalizing genes
GO_EPITHELIAL_CELL_DIFFERENTIATION	143	2770	249	9966	2.06623	4.66604e-11	9.32835e-07	Poorly colocalizing genes
GO_REGULATION_OF_ANATOMICAL_STRUCTURE_MORPHOGENESIS	242	2671	511	9704	1.72057	5.42408e-11	1.08438e-06	Poorly colocalizing genes
GO_REGULATION_OF_CELL_DEATH	343	2570	798	9417	1.57496	5.58911e-11	1.11738e-06	Poorly colocalizing genes
GO_HEART_DEVELOPMENT	141	2772	245	9970	2.06993	5.72821e-11	1.14518e-06	Poorly colocalizing genes
GO_CELL_CELL_ADHESION	196	2717	387	9828	1.83198	6.01892e-11	1.2033e-06	Poorly colocalizing genes
GO_NEURON_PROJECTION_GUIDANCE	80	2833	104	10111	2.74539	7.69715e-11	1.53881e-06	Poorly colocalizing genes
GO_RESPONSE_TO_GROWTH_FACTOR	168	2745	315	9900	1.9235	7.7607e-11	1.55152e-06	Poorly colocalizing genes
GO_CELL_MORPHOGENESIS_INVOLVED_IN_NEURON_DIFFERENTIATION	148	2765	264	9951	2.01757	7.82006e-11	1.56339e-06	Poorly colocalizing genes
GO_INTRINSIC_COMPONENT_OF_PLASMA_MEMBRANE	331	2582	766	9449	1.58135	7.85441e-11	1.57025e-06	Poorly colocalizing genes
GO_ENZYME_LINKED_RECEPTOR_PROTEIN_SIGNALING_PATHWAY	232	2681	488	9727	1.72485	1.05904e-10	2.11723e-06	Poorly colocalizing genes
GO_TISSUE_MIGRATION	91	2822	130	10085	2.50159	1.39471e-10	2.7883e-06	Poorly colocalizing genes
GO_PLASMA_MEMBRANE_REGION	258	2655	564	9651	1.66283	1.79785e-10	3.59426e-06	Poorly colocalizing genes
GO_REGULATION_OF_PROTEIN_MODIFICATION_PROCESS	377	2536	909	9306	1.52192	1.95829e-10	3.91501e-06	Poorly colocalizing genes
GO_MUSCLE_ORGAN_DEVELOPMENT	97	2816	145	10070	2.39222	2.0606e-10	4.11955e-06	Poorly colocalizing genes
GO_REGULATION_OF_PHOSPHORUS_METABOLIC_PROCESS	350	2563	830	9385	1.5441	2.11525e-10	4.22881e-06	Poorly colocalizing genes
GO_APOPTOTIC_PROCESS	389	2524	947	9268	1.50833	2.50736e-10	5.01272e-06	Poorly colocalizing genes
GO_CARDIAC_SEPTUM_MORPHOGENESIS	32	2881	18	10197	6.29226	2.53044e-10	5.05885e-06	Poorly colocalizing genes
GO_FOREBRAIN_DEVELOPMENT	94	2819	139	10076	2.41716	2.59976e-10	5.19744e-06	Poorly colocalizing genes
GO_MORPHOGENESIS_OF_AN_EPITHELIUM	129	2784	223	9992	2.07619	2.97935e-10	5.95632e-06	Poorly colocalizing genes
GO_BONE_DEVELOPMENT	69	2844	85	10130	2.89141	3.11658e-10	6.23067e-06	Poorly colocalizing genes
GO_NEGATIVE_REGULATION_OF_CELL_POPULATION_PROLIFERATION	163	2750	310	9905	1.89386	3.33682e-10	6.67096e-06	Poorly colocalizing genes
GO_CELL_CELL_SIGNALING_BY_WNT	127	2786	219	9996	2.08068	3.6479e-10	7.29288e-06	Poorly colocalizing genes
GO_REGULATION_OF_NERVOUS_SYSTEM_DEVELOPMENT	203	2710	417	9798	1.76006	3.67914e-10	7.35533e-06	Poorly colocalizing genes
GO_OUTFLOW_TRACT_MORPHOGENESIS	33	2880	20	10195	5.84089	3.85285e-10	7.70262e-06	Poorly colocalizing genes
GO_SYNAPTIC_MEMBRANE	106	2807	169	10046	2.24476	4.45368e-10	8.9038e-06	Poorly colocalizing genes
GO_CELL_MORPHOGENESIS_INVOLVED_IN_DIFFERENTIATION	178	2735	352	9863	1.8236	5.19224e-10	1.03803e-05	Poorly colocalizing genes
GO_IMMUNE_SYSTEM_DEVELOPMENT	208	2705	433	9782	1.73714	5.30329e-10	1.06023e-05	Poorly colocalizing genes
GO_REGULATION_OF_TRANS_SYNAPTIC_SIGNALING	114	2799	189	10026	2.16057	5.42847e-10	1.08526e-05	Poorly colocalizing genes
GO_CELL_PROJECTION_ORGANIZATION	332	2581	786	9429	1.5431	5.71217e-10	1.14198e-05	Poorly colocalizing genes
GO_PATTERN_SPECIFICATION_PROCESS	97	2816	150	10065	2.31133	7.64751e-10	1.52889e-05	Poorly colocalizing genes
GO_T_CELL_DIFFERENTIATION	69	2844	88	10127	2.79201	8.70796e-10	1.74089e-05	Poorly colocalizing genes
GO_REGULATION_OF_VASCULATURE_DEVELOPMENT	92	2821	139	10076	2.36406	8.92123e-10	1.78353e-05	Poorly colocalizing genes
GO_EPITHELIAL_CELL_PROLIFERATION	97	2816	151	10064	2.29579	9.86245e-10	1.9717e-05	Poorly colocalizing genes
GO_ACTIN_FILAMENT_BASED_PROCESS	185	2728	375	9840	1.77947	1.04431e-09	2.08779e-05	Poorly colocalizing genes
GO_DNA_BINDING_TRANSCRIPTION_ACTIVATOR_ACTIVITY	81	2832	115	10100	2.51197	1.1614e-09	2.32188e-05	Poorly colocalizing genes
GO_CELL_FATE_COMMITMENT	60	2853	71	10144	3.00469	1.55146e-09	3.10168e-05	Poorly colocalizing genes
GO_REGULATION_OF_SECRETION	180	2733	366	9849	1.77233	2.12093e-09	4.24016e-05	Poorly colocalizing genes
GO_ROOF_OF_MOUTH_DEVELOPMENT	37	2876	29	10186	4.51875	2.2679e-09	4.53399e-05	Poorly colocalizing genes
GO_POSITIVE_REGULATION_OF_CELL_DEVELOPMENT	132	2781	241	9974	1.96438	2.52017e-09	5.03833e-05	Poorly colocalizing genes
GO_SYNAPTIC_SIGNALING	155	2758	301	9914	1.85106	2.74931e-09	5.49642e-05	Poorly colocalizing genes
GO_PROTEIN_PHOSPHORYLATION	393	2520	984	9231	1.463	3.13265e-09	6.2628e-05	Poorly colocalizing genes
GO_SENSORY_ORGAN_DEVELOPMENT	120	2793	212	10003	2.02724	3.24916e-09	6.49572e-05	Poorly colocalizing genes
GO_ENDOTHELIAL_CELL_MIGRATION	68	2845	90	10125	2.68893	3.36058e-09	6.71847e-05	Poorly colocalizing genes
GO_GLAND_DEVELOPMENT	108	2805	183	10032	2.1107	3.75769e-09	7.51237e-05	Poorly colocalizing genes
GO_INTRINSIC_COMPONENT_OF_SYNAPTIC_MEMBRANE	47	2866	48	10167	3.47355	4.21988e-09	8.43638e-05	Poorly colocalizing genes
GO_NEGATIVE_REGULATION_OF_RESPONSE_TO_STIMULUS	333	2580	808	9407	1.50267	4.54133e-09	9.07903e-05	Poorly colocalizing genes
GO_CELLULAR_RESPONSE_TO_LIPID	143	2770	273	9942	1.88004	5.00068e-09	9.99735e-05	Poorly colocalizing genes
GO_MOLECULAR_TRANSDUCER_ACTIVITY	222	2691	488	9727	1.64437	5.29468e-09	0.000105851	Poorly colocalizing genes
GO_RESPONSE_TO_CYTOKINE	252	2661	574	9641	1.59062	5.93684e-09	0.000118689	Poorly colocalizing genes
GO_OSSIFICATION	100	2813	166	10049	2.15201	6.53168e-09	0.000130581	Poorly colocalizing genes
GO_HOMEOSTATIC_PROCESS	388	2525	977	9238	1.45296	6.82845e-09	0.000136514	Poorly colocalizing genes
GO_ADENYLATE_CYCLASE_ACTIVATING_G_PROTEIN_COUPLED_RECEPTOR_SIGNALING_PATHWAY	42	2871	40	10175	3.72126	7.49734e-09	0.000149887	Poorly colocalizing genes
GO_MOLECULAR_FUNCTION_REGULATOR	343	2570	844	9371	1.48185	8.62648e-09	0.00017246	Poorly colocalizing genes
GO_T_CELL_ACTIVATION	114	2799	202	10013	2.0189	9.08691e-09	0.000181665	Poorly colocalizing genes
GO_REPRODUCTIVE_SYSTEM_DEVELOPMENT	101	2812	170	10045	2.1223	9.31843e-09	0.000186294	Poorly colocalizing genes
GO_MESENCHYME_DEVELOPMENT	73	2840	105	10110	2.47495	1.12259e-08	0.000224429	Poorly colocalizing genes
GO_REGULATION_OF_INTRACELLULAR_SIGNAL_TRANSDUCTION	377	2536	949	9266	1.4515	1.12919e-08	0.000225747	Poorly colocalizing genes
GO_G_PROTEIN_COUPLED_RECEPTOR_SIGNALING_PATHWAY_COUPLED_TO_CYCLIC_NUCLEOTIDE_SECOND_MESSENGER	62	2851	82	10133	2.68732	1.60708e-08	0.000321287	Poorly colocalizing genes
GO_MUSCLE_CELL_PROLIFERATION	60	2853	78	10137	2.73316	1.75991e-08	0.000351841	Poorly colocalizing genes
GO_LEUKOCYTE_DIFFERENTIATION	117	2796	214	10001	1.95559	2.1941e-08	0.000438645	Poorly colocalizing genes
GO_REGIONALIZATION	75	2838	112	10103	2.38386	2.22144e-08	0.000444111	Poorly colocalizing genes
GO_NEGATIVE_REGULATION_OF_TRANSPORT	119	2794	220	9995	1.935	2.60576e-08	0.000520943	Poorly colocalizing genes
GO_POSTSYNAPSE	140	2773	275	9940	1.82487	2.78328e-08	0.000556434	Poorly colocalizing genes
GO_REGULATION_OF_CELL_CELL_ADHESION	103	2810	180	10035	2.04351	2.79809e-08	0.000559394	Poorly colocalizing genes
GO_NEGATIVE_REGULATION_OF_SECRETION	63	2850	86	10129	2.60354	2.84991e-08	0.000569754	Poorly colocalizing genes
GO_MESENCHYMAL_CELL_DIFFERENTIATION	63	2850	86	10129	2.60354	2.84991e-08	0.000569754	Poorly colocalizing genes
GO_REGULATION_OF_TRANSMEMBRANE_TRANSPORT	130	2783	249	9966	1.86961	2.9027e-08	0.000580309	Poorly colocalizing genes
GO_REGULATION_OF_CELL_ADHESION	163	2750	338	9877	1.73206	3.44286e-08	0.000688296	Poorly colocalizing genes
GO_EMBRYO_DEVELOPMENT_ENDING_IN_BIRTH_OR_EGG_HATCHING	144	2769	287	9928	1.79895	3.51091e-08	0.000701902	Poorly colocalizing genes
GO_LYMPHOCYTE_DIFFERENTIATION	84	2829	135	10080	2.21704	3.68657e-08	0.000737019	Poorly colocalizing genes
GO_NEGATIVE_REGULATION_OF_SIGNALING	280	2633	672	9543	1.51016	4.0383e-08	0.000807337	Poorly colocalizing genes
GO_TRANSCRIPTION_COREGULATOR_ACTIVITY	130	2783	251	9964	1.85434	4.12902e-08	0.000825474	Poorly colocalizing genes
GO_POSITIVE_REGULATION_OF_NERVOUS_SYSTEM_DEVELOPMENT	125	2788	238	9977	1.87949	4.15652e-08	0.000830972	Poorly colocalizing genes
GO_CELLULAR_RESPONSE_TO_HORMONE_STIMULUS	155	2758	318	9897	1.7491	4.45482e-08	0.000890608	Poorly colocalizing genes
GO_ARTERY_DEVELOPMENT	33	2880	28	10187	4.16879	5.40396e-08	0.00108036	Poorly colocalizing genes
GO_POSTSYNAPTIC_MEMBRANE	78	2835	123	10092	2.25743	6.30346e-08	0.00126019	Poorly colocalizing genes
GO_NEGATIVE_REGULATION_OF_PROTEIN_MODIFICATION_PROCESS	143	2770	288	9927	1.77943	6.37269e-08	0.00127403	Poorly colocalizing genes
GO_SUPRAMOLECULAR_FIBER_ORGANIZATION	164	2749	345	9870	1.70674	6.50738e-08	0.00130095	Poorly colocalizing genes
GO_NEGATIVE_REGULATION_OF_CATALYTIC_ACTIVITY	173	2740	370	9845	1.68	6.74279e-08	0.00134802	Poorly colocalizing genes
GO_SPROUTING_ANGIOGENESIS	42	2871	45	10170	3.30617	6.83666e-08	0.00136679	Poorly colocalizing genes
GO_REGULATION_OF_ION_TRANSPORT	151	2762	310	9905	1.74681	6.87976e-08	0.0013754	Poorly colocalizing genes
GO_RESPONSE_TO_STEROID_HORMONE	97	2816	170	10045	2.03535	7.81681e-08	0.00156274	Poorly colocalizing genes
GO_POSITIVE_REGULATION_OF_SIGNALING	356	2557	907	9308	1.42879	8.46246e-08	0.00169181	Poorly colocalizing genes
GO_NEURON_TO_NEURON_SYNAPSE	90	2823	154	10061	2.08282	1.03095e-07	0.00206107	Poorly colocalizing genes
GO_REGULATION_OF_SYNAPTIC_PLASTICITY	53	2860	69	10146	2.72493	1.21782e-07	0.00243467	Poorly colocalizing genes
GO_G_PROTEIN_COUPLED_RECEPTOR_SIGNALING_PATHWAY	175	2738	380	9835	1.65423	1.25273e-07	0.00250446	Poorly colocalizing genes
GO_REGULATION_OF_EPITHELIAL_CELL_DIFFERENTIATION	40	2873	43	10172	3.29353	1.4806e-07	0.00296001	Poorly colocalizing genes
GO_CONNECTIVE_TISSUE_DEVELOPMENT	71	2842	110	10105	2.29497	1.48318e-07	0.00296517	Poorly colocalizing genes
GO_MUSCLE_CELL_DIFFERENTIATION	86	2827	146	10069	2.098	1.52933e-07	0.00305743	Poorly colocalizing genes
GO_CELL_JUNCTION	273	2640	664	9551	1.48744	1.53074e-07	0.00306025	Poorly colocalizing genes
GO_LEUKOCYTE_CELL_CELL_ADHESION	88	2825	151	10064	2.07615	1.5616e-07	0.00312194	Poorly colocalizing genes
GO_CYTOSKELETON_ORGANIZATION	283	2630	694	9521	1.47623	1.58425e-07	0.00316722	Poorly colocalizing genes
GO_HEART_TRABECULA_MORPHOGENESIS	17	2896	6	10209	9.98809	1.83804e-07	0.00367462	Poorly colocalizing genes
GO_ARTERY_MORPHOGENESIS	25	2888	17	10198	5.19289	1.87071e-07	0.00373992	Poorly colocalizing genes
GO_RESPIRATORY_SYSTEM_DEVELOPMENT	56	2857	77	10138	2.58071	1.95731e-07	0.00391305	Poorly colocalizing genes
GO_POSITIVE_REGULATION_OF_MOLECULAR_FUNCTION	364	2549	941	9274	1.40737	1.98391e-07	0.00396623	Poorly colocalizing genes
GO_EMBRYONIC_ORGAN_DEVELOPMENT	97	2816	175	10040	1.97622	2.1617e-07	0.00432168	Poorly colocalizing genes
GO_CARDIAC_VENTRICLE_DEVELOPMENT	39	2874	42	10173	3.28683	2.1792e-07	0.00435666	Poorly colocalizing genes
GO_CANONICAL_WNT_SIGNALING_PATHWAY	80	2833	133	10082	2.14061	2.18575e-07	0.00436975	Poorly colocalizing genes
GO_TRANSMEMBRANE_RECEPTOR_PROTEIN_TYROSINE_KINASE_SIGNALING_PATHWAY	162	2751	348	9867	1.66967	2.20187e-07	0.00440199	Poorly colocalizing genes
GO_VENTRICULAR_SEPTUM_MORPHOGENESIS	20	2893	10	10205	7.05496	2.27339e-07	0.00454495	Poorly colocalizing genes
GO_REGULATION_OF_RESPONSE_TO_STRESS	305	2608	764	9451	1.44669	2.39353e-07	0.00478514	Poorly colocalizing genes
GO_GLOMERULUS_DEVELOPMENT	26	2887	19	10196	4.83284	2.44215e-07	0.00488234	Poorly colocalizing genes
GO_REGULATION_OF_PEPTIDE_SECRETION	111	2802	212	10003	1.86917	2.66666e-07	0.00533119	Poorly colocalizing genes
GO_SIGNAL_TRANSDUCTION_BY_PROTEIN_PHOSPHORYLATION	200	2713	457	9758	1.57407	2.8645e-07	0.00572672	Poorly colocalizing genes
GO_CYTOKINE_MEDIATED_SIGNALING_PATHWAY	167	2746	364	9851	1.64587	2.94565e-07	0.00588894	Poorly colocalizing genes
GO_CHEMICAL_HOMEOSTASIS	247	2666	594	9621	1.50062	3.08306e-07	0.00616365	Poorly colocalizing genes
GO_CARDIAC_SEPTUM_DEVELOPMENT	37	2876	39	10176	3.3568	3.11492e-07	0.00622735	Poorly colocalizing genes
GO_NEGATIVE_REGULATION_OF_PROTEIN_METABOLIC_PROCESS	219	2694	514	9701	1.53426	3.7403e-07	0.00747761	Poorly colocalizing genes
GO_REGULATION_OF_CELLULAR_RESPONSE_TO_GROWTH_FACTOR_STIMULUS	69	2844	109	10106	2.24943	3.74661e-07	0.00749023	Poorly colocalizing genes
GO_NOTCH_SIGNALING_PATHWAY	55	2858	77	10138	2.53374	3.78724e-07	0.00757145	Poorly colocalizing genes
GO_REGULATION_OF_IMMUNE_SYSTEM_PROCESS	300	2613	754	9461	1.44061	3.85441e-07	0.00770573	Poorly colocalizing genes
GO_MORPHOGENESIS_OF_A_BRANCHING_STRUCTURE	54	2859	75	10140	2.55362	4.03077e-07	0.00805831	Poorly colocalizing genes
GO_SYNAPSE	240	2673	576	9639	1.50253	4.04907e-07	0.0080949	Poorly colocalizing genes
GO_RESPONSE_TO_MOLECULE_OF_BACTERIAL_ORIGIN	87	2826	154	10061	2.01126	4.95416e-07	0.00990437	Poorly colocalizing genes
GO_REGULATION_OF_SYSTEM_PROCESS	127	2786	258	9957	1.75927	4.95855e-07	0.00991313	Poorly colocalizing genes
GO_CARDIAC_MUSCLE_TISSUE_DEVELOPMENT	55	2858	78	10137	2.50101	5.07758e-07	0.0101511	Poorly colocalizing genes
GO_CARDIAC_VENTRICLE_MORPHOGENESIS	24	2889	17	10198	4.98345	5.08824e-07	0.0101724	Poorly colocalizing genes
GO_REGULATION_OF_EPITHELIAL_CELL_MIGRATION	65	2848	101	10114	2.28547	5.29912e-07	0.010594	Poorly colocalizing genes
GO_MUSCLE_ORGAN_MORPHOGENESIS	27	2886	22	10193	4.33458	5.35007e-07	0.0106959	Poorly colocalizing genes
GO_REGULATION_OF_HYDROLASE_ACTIVITY	269	2644	665	9550	1.46108	5.60657e-07	0.0112087	Poorly colocalizing genes
GO_ANTERIOR_POSTERIOR_PATTERN_SPECIFICATION	51	2862	70	10145	2.58258	6.52216e-07	0.0130391	Poorly colocalizing genes
GO_POSITIVE_REGULATION_OF_CATALYTIC_ACTIVITY	302	2611	766	9449	1.42678	6.69581e-07	0.0133863	Poorly colocalizing genes
GO_KIDNEY_EPITHELIUM_DEVELOPMENT	43	2870	53	10162	2.8727	6.71351e-07	0.0134217	Poorly colocalizing genes
GO_REGULATION_OF_WNT_SIGNALING_PATHWAY	86	2827	153	10062	2.00062	6.73238e-07	0.0134594	Poorly colocalizing genes
GO_TELENCEPHALON_DEVELOPMENT	62	2851	95	10120	2.3166	6.81831e-07	0.0136312	Poorly colocalizing genes
GO_VASCULOGENESIS	29	2884	26	10189	3.94059	7.08851e-07	0.0141713	Poorly colocalizing genes
GO_LYMPHOCYTE_ACTIVATION	143	2770	304	9911	1.68306	7.23187e-07	0.014458	Poorly colocalizing genes
GO_EPITHELIAL_TUBE_MORPHOGENESIS	78	2835	134	10081	2.06986	8.06342e-07	0.0161204	Poorly colocalizing genes
GO_REGULATION_OF_GROWTH	147	2766	316	9899	1.66483	8.29563e-07	0.0165846	Poorly colocalizing genes
GO_RESPONSE_TO_TRANSFORMING_GROWTH_FACTOR_BETA	68	2845	110	10105	2.19569	8.49914e-07	0.0169915	Poorly colocalizing genes
GO_SYNAPSE_PART	194	2719	449	9766	1.5519	8.57234e-07	0.0171378	Poorly colocalizing genes
GO_REGULATION_OF_CATION_TRANSMEMBRANE_TRANSPORT	83	2830	147	10068	2.00871	9.15436e-07	0.0183014	Poorly colocalizing genes
GO_CATION_TRANSPORT	226	2687	543	9672	1.49816	9.57716e-07	0.0191467	Poorly colocalizing genes
GO_POSITIVE_REGULATION_OF_PHOSPHORUS_METABOLIC_PROCESS	221	2692	529	9686	1.50316	1.02731e-06	0.020538	Poorly colocalizing genes
GO_REGULATION_OF_ION_TRANSMEMBRANE_TRANSPORT	108	2805	212	10003	1.81671	1.0443e-06	0.0208777	Poorly colocalizing genes
GO_RESPONSE_TO_NITROGEN_COMPOUND	199	2714	466	9749	1.53397	1.15361e-06	0.0230631	Poorly colocalizing genes
GO_SIGNALING_RECEPTOR_BINDING	290	2623	736	9479	1.42392	1.18689e-06	0.0237284	Poorly colocalizing genes
GO_REGULATION_OF_HEMOPOIESIS	102	2811	197	10018	1.84525	1.18787e-06	0.0237479	Poorly colocalizing genes
GO_PROTEIN_HETERODIMERIZATION_ACTIVITY	102	2811	197	10018	1.84525	1.18787e-06	0.0237479	Poorly colocalizing genes
GO_REGULATION_OF_CELL_ACTIVATION	128	2785	267	9948	1.71242	1.30321e-06	0.0260537	Poorly colocalizing genes
GO_REGULATION_OF_ESTABLISHMENT_OF_PROTEIN_LOCALIZATION	164	2749	367	9848	1.60085	1.31819e-06	0.0263533	Poorly colocalizing genes
GO_METAL_ION_TRANSPORT	184	2729	424	9791	1.55695	1.3286e-06	0.0265615	Poorly colocalizing genes
GO_BRANCHING_MORPHOGENESIS_OF_AN_EPITHELIAL_TUBE	43	2870	55	10160	2.76769	1.33129e-06	0.0266151	Poorly colocalizing genes
GO_REGULATION_OF_PROTEIN_LOCALIZATION	214	2699	511	9704	1.50571	1.34176e-06	0.0268245	Poorly colocalizing genes
GO_POSITIVE_REGULATION_OF_LOCOMOTION	129	2784	270	9945	1.70672	1.35791e-06	0.0271473	Poorly colocalizing genes
GO_CARDIAC_MUSCLE_TISSUE_MORPHOGENESIS	23	2890	17	10198	4.77415	1.36171e-06	0.0272233	Poorly colocalizing genes
GO_EPITHELIAL_CELL_APOPTOTIC_PROCESS	32	2881	33	10182	3.42709	1.4168e-06	0.0283246	Poorly colocalizing genes
GO_CAMERA_TYPE_EYE_DEVELOPMENT	72	2841	122	10093	2.09663	1.45674e-06	0.0291232	Poorly colocalizing genes
GO_CELLULAR_RESPONSE_TO_ORGANIC_CYCLIC_COMPOUND	124	2789	257	9958	1.72271	1.4841e-06	0.0296702	Poorly colocalizing genes
GO_NEGATIVE_REGULATION_OF_IMMUNE_SYSTEM_PROCESS	109	2804	217	9998	1.79103	1.54676e-06	0.0309229	Poorly colocalizing genes
GO_RESPONSE_TO_ABIOTIC_STIMULUS	251	2662	622	9593	1.45422	1.59463e-06	0.0318798	Poorly colocalizing genes
GO_RETINOIC_ACID_RECEPTOR_SIGNALING_PATHWAY	16	2897	7	10208	8.05405	1.61123e-06	0.0322116	Poorly colocalizing genes
GO_REGULATION_OF_NEURON_DIFFERENTIATION	142	2771	307	9908	1.65386	1.62429e-06	0.0324729	Poorly colocalizing genes
GO_DNA_BINDING_TRANSCRIPTION_FACTOR_ACTIVITY	292	2621	746	9469	1.4141	1.69231e-06	0.0338326	Poorly colocalizing genes
GO_REGULATION_OF_LEUKOCYTE_DIFFERENTIATION	68	2845	113	10102	2.13676	1.71255e-06	0.0342373	Poorly colocalizing genes
GO_HEART_PROCESS	72	2841	123	10092	2.07938	1.81479e-06	0.0362812	Poorly colocalizing genes
GO_CENTRAL_NERVOUS_SYSTEM_NEURON_DIFFERENTIATION	43	2870	56	10159	2.718	1.85267e-06	0.0370385	Poorly colocalizing genes
GO_PROTEIN_CONTAINING_COMPLEX_BINDING	236	2677	579	9636	1.46717	1.87082e-06	0.0374015	Poorly colocalizing genes
GO_DEVELOPMENTAL_GROWTH_INVOLVED_IN_MORPHOGENESIS	61	2852	97	10118	2.23102	2.0394e-06	0.0407717	Poorly colocalizing genes
GO_REGULATION_OF_CELL_CYCLE	241	2672	595	9620	1.45827	2.09583e-06	0.0418998	Poorly colocalizing genes
GO_REGULATION_OF_KINASE_ACTIVITY	193	2720	454	9761	1.52555	2.11682e-06	0.0423194	Poorly colocalizing genes
GO_GLAND_MORPHOGENESIS	37	2876	44	10171	2.97388	2.22836e-06	0.0445494	Poorly colocalizing genes
GO_COVALENT_CHROMATIN_MODIFICATION	104	2809	206	10009	1.79889	2.24626e-06	0.0449072	Poorly colocalizing genes
GO_ORGAN_GROWTH	49	2864	70	10145	2.47957	2.42005e-06	0.0483817	Poorly colocalizing genes
GO_REGULATION_OF_TRANSFERASE_ACTIVITY	211	2702	508	9707	1.49217	2.48739e-06	0.049728	Poorly colocalizing genes
